# Supplementary material for: Distinctions and associations between the microbiota of saliva and supragingival plaque of permanent and deciduous teeth
Source: PLoS One. 2018 Jul 6;13(7):e0200337. doi: 10.1371/journal.pone.0200337 (PMC6034885; doi:10.1371/journal.pone.0200337)
Supplement: S6 Table — All pathways with P-values < 0.05 as tested by a post-hoc analysis for Friedman's test in SPSS are included in this table. (XLSX) [file pone.0200337.s007.xlsx]

## Sheet: Sheet1
S6 Table.
Comparison	KEGG pathway	Mean relative abundance		Standard error		P value
		PT	S	PT	S
PT vs. S	Cellular Processes| Cell Motility| Bacterial chemotaxis	0.00162976	0.00124183	8.8308e-05	7.00648e-05	< 0.001
PT vs. S	Cellular Processes| Cell Motility| Bacterial motility proteins	0.00648196	0.00515931	0.000278713	0.000289838	0.008
PT vs. S	Cellular Processes| Cell Motility| Cytoskeleton proteins	0.00242963	0.00228948	3.14367e-05	3.18908e-05	0.002
PT vs. S	Cellular Processes| Cell Motility| Flagellar assembly	0.00112129	0.00066878	0.00010221	6.37284e-05	0.003
PT vs. S	Cellular Processes| Transport and Catabolism| Peroxisome	0.00226223	0.00209999	2.77584e-05	2.17211e-05	< 0.001
PT vs. S	Environmental Information Processing| Membrane Transport| Phosphotransferase system (PTS)	0.00517815	0.0066743	0.000333453	0.000287319	0.001
PT vs. S	Genetic Information Processing| Folding, Sorting and Degradation| RNA degradation	0.00525993	0.0051394	3.19444e-05	3.15807e-05	0.003
PT vs. S	Genetic Information Processing| Folding, Sorting and Degradation| Sulfur relay system	0.00274877	0.00263461	4.10601e-05	3.22847e-05	0.013
PT vs. S	Genetic Information Processing| Replication and Repair| Base excision repair	0.00509263	0.00527693	2.82463e-05	2.88145e-05	0.008
PT vs. S	Genetic Information Processing| Replication and Repair| DNA repair and recombination proteins	0.0308613	0.0318085	0.000101032	0.000148734	< 0.001
PT vs. S	Genetic Information Processing| Replication and Repair| DNA replication	0.0074376	0.00761185	3.70647e-05	3.67023e-05	0.005
PT vs. S	Genetic Information Processing| Replication and Repair| DNA replication proteins	0.0126749	0.0131621	5.05825e-05	5.7725e-05	< 0.001
PT vs. S	Genetic Information Processing| Replication and Repair| Homologous recombination	0.0103965	0.0106342	3.84222e-05	3.9269e-05	< 0.001
PT vs. S	Genetic Information Processing| Replication and Repair| Mismatch repair	0.00843094	0.00869903	4.44901e-05	3.93537e-05	< 0.001
PT vs. S	Genetic Information Processing| Transcription| RNA polymerase	0.00192595	0.00208029	2.01621e-05	2.70212e-05	< 0.001
PT vs. S	Genetic Information Processing| Transcription| Transcription factors	0.0120632	0.01333	0.000213755	0.000215604	< 0.001
PT vs. S	Genetic Information Processing| Translation| Ribosome	0.0271772	0.0278261	0.000156125	0.000184286	0.013
PT vs. S	Genetic Information Processing| Translation| Ribosome Biogenesis	0.0165995	0.0172484	0.000107531	7.78253e-05	< 0.001
PT vs. S	Genetic Information Processing| Translation| RNA transport	0.00147117	0.00164948	3.11712e-05	1.28929e-05	< 0.001
PT vs. S	Human Diseases| Infectious Diseases| Tuberculosis	0.00137842	0.00148013	1.9698e-05	2.82216e-05	< 0.001
PT vs. S	Human Diseases| Neurodegenerative Diseases| Huntington's disease	0.00109405	0.00101022	3.68923e-05	4.08408e-05	0.034
PT vs. S	Metabolism| Amino Acid Metabolism| Alanine, aspartate and glutamate metabolism	0.00986895	0.00973405	5.22016e-05	4.22332e-05	0.008
PT vs. S	Metabolism| Amino Acid Metabolism| Amino acid related enzymes	0.016138	0.01635	6.93289e-05	4.1717e-05	0.013
PT vs. S	Metabolism| Amino Acid Metabolism| Arginine and proline metabolism	0.0105133	0.0100628	0.000126896	0.00013965	0.001
PT vs. S	Metabolism| Amino Acid Metabolism| Cysteine and methionine metabolism	0.00947316	0.00969231	4.40122e-05	4.3577e-05	0.022
PT vs. S	Metabolism| Amino Acid Metabolism| Glycine, serine and threonine metabolism	0.00873332	0.00859024	4.11273e-05	3.68834e-05	0.003
PT vs. S	Metabolism| Amino Acid Metabolism| Histidine metabolism	0.00563174	0.00548546	5.03289e-05	4.7179e-05	0.022
PT vs. S	Metabolism| Amino Acid Metabolism| Lysine degradation	0.00197512	0.00168025	6.10162e-05	6.14669e-05	< 0.001
PT vs. S	Metabolism| Amino Acid Metabolism| Phenylalanine metabolism	0.001682	0.00145055	5.54371e-05	5.78677e-05	0.002
PT vs. S	Metabolism| Amino Acid Metabolism| Phenylalanine, tyrosine and tryptophan biosynthesis	0.00850073	0.00834251	6.4526e-05	6.35428e-05	0.008
PT vs. S	Metabolism| Amino Acid Metabolism| Tryptophan metabolism	0.00221582	0.00202392	7.31544e-05	7.01073e-05	0.008
PT vs. S	Metabolism| Amino Acid Metabolism| Valine, leucine and isoleucine biosynthesis	0.00789964	0.00816017	4.53381e-05	6.59449e-05	0.008
PT vs. S	Metabolism| Biosynthesis of Other Secondary Metabolites| Novobiocin biosynthesis	0.0013622	0.00126831	2.20714e-05	2.01206e-05	0.003
PT vs. S	Metabolism| Biosynthesis of Other Secondary Metabolites| Streptomycin biosynthesis	0.00349905	0.00329109	3.56471e-05	1.67869e-05	< 0.001
PT vs. S	Metabolism| Biosynthesis of Other Secondary Metabolites| Tropane, piperidine and pyridine alkaloid biosynthesis	0.0010652	0.000945612	1.86588e-05	2.18087e-05	< 0.001
PT vs. S	Metabolism| Carbohydrate Metabolism| Citrate cycle (TCA cycle)	0.00824448	0.00778746	0.000116987	0.000109225	0.005
PT vs. S	Metabolism| Carbohydrate Metabolism| Glyoxylate and dicarboxylate metabolism	0.00493984	0.00453132	9.86067e-05	0.000129008	0.001
PT vs. S	Metabolism| Carbohydrate Metabolism| Inositol phosphate metabolism	0.00157689	0.00129962	5.03977e-05	1.71314e-05	< 0.001
PT vs. S	Metabolism| Carbohydrate Metabolism| Pyruvate metabolism	0.0112967	0.0114899	5.50612e-05	6.35215e-05	0.013
PT vs. S	Metabolism| Energy Metabolism| Methane metabolism	0.0103011	0.00977358	0.000114711	0.000107599	0.002
PT vs. S	Metabolism| Energy Metabolism| Nitrogen metabolism	0.00676736	0.00641718	5.20906e-05	4.11068e-05	< 0.001
PT vs. S	Metabolism| Energy Metabolism| Oxidative phosphorylation	0.0135742	0.0121802	0.000195644	0.000244604	< 0.001
PT vs. S	Metabolism| Energy Metabolism| Sulfur metabolism	0.00338734	0.00313467	4.58449e-05	5.23091e-05	0.003
PT vs. S	Metabolism| Glycan Biosynthesis and Metabolism| Glycosyltransferases	0.00434335	0.00454966	3.33156e-05	6.04603e-05	< 0.001
PT vs. S	Metabolism| Glycan Biosynthesis and Metabolism| Peptidoglycan biosynthesis	0.00940719	0.0100054	4.47338e-05	8.47874e-05	< 0.001
PT vs. S	Metabolism| Lipid Metabolism| Biosynthesis of unsaturated fatty acids	0.00141738	0.00126109	2.52454e-05	2.86478e-05	< 0.001
PT vs. S	Metabolism| Lipid Metabolism| Fatty acid metabolism	0.00290205	0.0026779	6.88692e-05	6.84281e-05	0.013
PT vs. S	Metabolism| Lipid Metabolism| Glycerolipid metabolism	0.00325873	0.0034758	5.58475e-05	4.37997e-05	< 0.001
PT vs. S	Metabolism| Lipid Metabolism| Glycerophospholipid metabolism	0.00622043	0.00604603	4.31731e-05	5.43149e-05	0.022
PT vs. S	Metabolism| Metabolism of Cofactors and Vitamins| Biotin metabolism	0.00199242	0.00171222	5.59837e-05	6.95611e-05	0.005
PT vs. S	Metabolism| Metabolism of Cofactors and Vitamins| Folate biosynthesis	0.0050951	0.00528715	3.35221e-05	3.87668e-05	< 0.001
PT vs. S	Metabolism| Metabolism of Cofactors and Vitamins| Nicotinate and nicotinamide metabolism	0.0049642	0.00467512	3.70638e-05	5.56957e-05	< 0.001
PT vs. S	Metabolism| Metabolism of Cofactors and Vitamins| Porphyrin and chlorophyll metabolism	0.00833932	0.00680085	0.000183529	0.000219654	< 0.001
PT vs. S	Metabolism| Metabolism of Cofactors and Vitamins| Thiamine metabolism	0.00439981	0.00473061	4.12865e-05	3.03244e-05	< 0.001
PT vs. S	Metabolism| Metabolism of Cofactors and Vitamins| Ubiquinone and other terpenoid-quinone biosynthesis	0.00351646	0.00305898	7.24717e-05	8.63698e-05	< 0.001
PT vs. S	Metabolism| Metabolism of Other Amino Acids| beta-Alanine metabolism	0.00196738	0.00171755	5.77981e-05	6.01263e-05	< 0.001
PT vs. S	Metabolism| Metabolism of Other Amino Acids| D-Alanine metabolism	0.0013397	0.00145862	1.97175e-05	2.48342e-05	< 0.001
PT vs. S	Metabolism| Metabolism of Other Amino Acids| Taurine and hypotaurine metabolism	0.00119307	0.0012531	1.88457e-05	1.73077e-05	0.002
PT vs. S	Metabolism| Metabolism of Terpenoids and Polyketides| Tetracycline biosynthesis	0.00168274	0.00181642	3.98063e-05	3.20608e-05	0.008
PT vs. S	Metabolism| Nucleotide Metabolism| Pyrimidine metabolism	0.020031	0.0206921	0.000117957	0.000150566	< 0.001
PT vs. S	Metabolism| Xenobiotics Biodegradation and Metabolism| Toluene degradation	0.00167491	0.00150644	3.5988e-05	4.27445e-05	< 0.001
PT vs. S	Organismal Systems| Endocrine System| PPAR signaling pathway	0.00117772	0.000977815	3.17742e-05	2.09385e-05	< 0.001
PT vs. S	Organismal Systems| Environmental Adaptation| Plant-pathogen interaction	0.00109557	0.0010141	1.47999e-05	1.48416e-05	0.003
PT vs. S	Unclassified| Cellular Processes and Signaling| Cell motility and secretion	0.0020886	0.00183223	3.99834e-05	4.71111e-05	0.005
PT vs. S	Unclassified| Cellular Processes and Signaling| Other transporters	0.00262852	0.00239844	4.3695e-05	5.27082e-05	0.001
PT vs. S	Unclassified| Cellular Processes and Signaling| Signal transduction mechanisms	0.00384433	0.00418582	7.14003e-05	5.21896e-05	0.001
PT vs. S	Unclassified| Genetic Information Processing| Protein folding and associated processing	0.00816285	0.00771184	4.88406e-05	5.30235e-05	< 0.001
PT vs. S	Unclassified| Metabolism| Amino acid metabolism	0.00148885	0.00157235	2.18387e-05	2.67747e-05	0.013
PT vs. S	Unclassified| Poorly Characterized| General function prediction only	0.0349046	0.0359306	0.000160411	0.000151301	< 0.001
		DT	S	DT	S
DT vs. S	Cellular Processes| Cell Motility| Bacterial chemotaxis	0.00165344	0.00124183	9.3477e-05	7.00648e-05	< 0.001
DT vs. S	Cellular Processes| Cell Motility| Bacterial motility proteins	0.0069786	0.00515931	0.000308215	0.000289838	< 0.001
DT vs. S	Cellular Processes| Cell Motility| Cytoskeleton proteins	0.0024167	0.00228948	3.20823e-05	3.18908e-05	0.005
DT vs. S	Cellular Processes| Cell Motility| Flagellar assembly	0.0012465	0.00066878	0.000104998	6.37284e-05	< 0.001
DT vs. S	Cellular Processes| Transport and Catabolism| Peroxisome	0.00225527	0.00209999	2.73448e-05	2.17211e-05	< 0.001
DT vs. S	Environmental Information Processing| Membrane Transport| Bacterial secretion system	0.00743431	0.00704623	9.57274e-05	8.03327e-05	0.034
DT vs. S	Environmental Information Processing| Membrane Transport| Phosphotransferase system (PTS)	0.00478605	0.0066743	0.000282997	0.000287319	< 0.001
DT vs. S	Environmental Information Processing| Membrane Transport| Transporters	0.052596	0.0585211	0.00117096	0.00130017	< 0.001
DT vs. S	Genetic Information Processing| Folding, Sorting and Degradation| Chaperones and folding catalysts	0.0116057	0.0112919	0.000151819	0.00011879	0.034
DT vs. S	Genetic Information Processing| Folding, Sorting and Degradation| Protein export	0.00716976	0.00728959	4.06696e-05	2.67658e-05	0.034
DT vs. S	Genetic Information Processing| Folding, Sorting and Degradation| RNA degradation	0.00527015	0.0051394	2.82786e-05	3.15807e-05	< 0.001
DT vs. S	Genetic Information Processing| Replication and Repair| Base excision repair	0.00503273	0.00527693	2.56649e-05	2.88145e-05	< 0.001
DT vs. S	Genetic Information Processing| Replication and Repair| DNA repair and recombination proteins	0.0306975	0.0318085	0.000110998	0.000148734	< 0.001
DT vs. S	Genetic Information Processing| Replication and Repair| DNA replication	0.00736812	0.00761185	4.58325e-05	3.67023e-05	< 0.001
DT vs. S	Genetic Information Processing| Replication and Repair| DNA replication proteins	0.0126776	0.0131621	5.96233e-05	5.7725e-05	< 0.001
DT vs. S	Genetic Information Processing| Replication and Repair| Homologous recombination	0.010367	0.0106342	4.36481e-05	3.9269e-05	0.001
DT vs. S	Genetic Information Processing| Replication and Repair| Mismatch repair	0.00842333	0.00869903	4.56984e-05	3.93537e-05	< 0.001
DT vs. S	Genetic Information Processing| Transcription| RNA polymerase	0.001898	0.00208029	1.99137e-05	2.70212e-05	< 0.001
DT vs. S	Genetic Information Processing| Transcription| Transcription factors	0.0117435	0.01333	0.000169591	0.000215604	< 0.001
DT vs. S	Genetic Information Processing| Transcription| Transcription machinery	0.00750031	0.0072664	3.88613e-05	4.84657e-05	< 0.001
DT vs. S	Genetic Information Processing| Translation| Aminoacyl-tRNA biosynthesis	0.0137558	0.0141445	8.60544e-05	6.31597e-05	0.003
DT vs. S	Genetic Information Processing| Translation| Ribosome	0.0269689	0.0278261	0.000217496	0.000184286	0.003
DT vs. S	Genetic Information Processing| Translation| Ribosome Biogenesis	0.01671	0.0172484	0.000116446	7.78253e-05	0.001
DT vs. S	Genetic Information Processing| Translation| RNA transport	0.00150758	0.00164948	2.09083e-05	1.28929e-05	< 0.001
DT vs. S	Human Diseases| Infectious Diseases| Tuberculosis	0.00133217	0.00148013	2.28493e-05	2.82216e-05	< 0.001
DT vs. S	Human Diseases| Neurodegenerative Diseases| Huntington's disease	0.00115035	0.00101022	4.10256e-05	4.08408e-05	0.005
DT vs. S	Metabolism| Amino Acid Metabolism| Amino acid related enzymes	0.0161611	0.01635	5.86453e-05	4.1717e-05	0.013
DT vs. S	Metabolism| Amino Acid Metabolism| Arginine and proline metabolism	0.0104392	0.0100628	0.000122937	0.00013965	0.034
DT vs. S	Metabolism| Amino Acid Metabolism| Cysteine and methionine metabolism	0.00944384	0.00969231	3.66681e-05	4.3577e-05	0.002
DT vs. S	Metabolism| Amino Acid Metabolism| Glycine, serine and threonine metabolism	0.00878432	0.00859024	3.66299e-05	3.68834e-05	< 0.001
DT vs. S	Metabolism| Amino Acid Metabolism| Histidine metabolism	0.00557364	0.00548546	6.20586e-05	4.7179e-05	0.034
DT vs. S	Metabolism| Amino Acid Metabolism| Lysine degradation	0.00208171	0.00168025	5.97446e-05	6.14669e-05	< 0.001
DT vs. S	Metabolism| Amino Acid Metabolism| Phenylalanine metabolism	0.0017877	0.00145055	5.16893e-05	5.78677e-05	< 0.001
DT vs. S	Metabolism| Amino Acid Metabolism| Tryptophan metabolism	0.0023246	0.00202392	7.06925e-05	7.01073e-05	0.001
DT vs. S	Metabolism| Amino Acid Metabolism| Valine, leucine and isoleucine biosynthesis	0.00780838	0.00816017	4.10931e-05	6.59449e-05	< 0.001
DT vs. S	Metabolism| Amino Acid Metabolism| Valine, leucine and isoleucine degradation	0.00332434	0.00305016	0.000109099	9.4715e-05	0.013
DT vs. S	Metabolism| Biosynthesis of Other Secondary Metabolites| Novobiocin biosynthesis	0.00137208	0.00126831	2.19018e-05	2.01206e-05	0.003
DT vs. S	Metabolism| Biosynthesis of Other Secondary Metabolites| Streptomycin biosynthesis	0.00337679	0.00329109	4.02677e-05	1.67869e-05	0.022
DT vs. S	Metabolism| Biosynthesis of Other Secondary Metabolites| Tropane, piperidine and pyridine alkaloid biosynthesis	0.00108002	0.000945612	1.98541e-05	2.18087e-05	< 0.001
DT vs. S	Metabolism| Carbohydrate Metabolism| Amino sugar and nucleotide sugar metabolism	0.0118827	0.0128734	0.000242729	0.000251333	0.022
DT vs. S	Metabolism| Carbohydrate Metabolism| Ascorbate and aldarate metabolism	0.00115436	0.00127081	3.37669e-05	2.74275e-05	0.022
DT vs. S	Metabolism| Carbohydrate Metabolism| Citrate cycle (TCA cycle)	0.00832912	0.00778746	9.74604e-05	0.000109225	< 0.001
DT vs. S	Metabolism| Carbohydrate Metabolism| Fructose and mannose metabolism	0.0060772	0.00673595	0.000200455	0.000189634	0.034
DT vs. S	Metabolism| Carbohydrate Metabolism| Galactose metabolism	0.00504051	0.00574424	0.000172923	0.00015207	0.002
DT vs. S	Metabolism| Carbohydrate Metabolism| Glycolysis / Gluconeogenesis	0.0114064	0.0120176	0.000113304	0.000119879	< 0.001
DT vs. S	Metabolism| Carbohydrate Metabolism| Glyoxylate and dicarboxylate metabolism	0.0050869	0.00453132	0.000104624	0.000129008	0.002
DT vs. S	Metabolism| Energy Metabolism| Carbon fixation in photosynthetic organisms	0.00624805	0.006035	4.69363e-05	3.75629e-05	0.003
DT vs. S	Metabolism| Energy Metabolism| Carbon fixation pathways in prokaryotes	0.0108171	0.010261	0.000105752	0.000118171	0.002
DT vs. S	Metabolism| Energy Metabolism| Methane metabolism	0.0103141	0.00977358	0.000117858	0.000107599	0.001
DT vs. S	Metabolism| Energy Metabolism| Nitrogen metabolism	0.00681483	0.00641718	5.15693e-05	4.11068e-05	< 0.001
DT vs. S	Metabolism| Energy Metabolism| Oxidative phosphorylation	0.0135264	0.0121802	0.000188389	0.000244604	< 0.001
DT vs. S	Metabolism| Energy Metabolism| Photosynthesis	0.00381914	0.00394821	2.72889e-05	3.21088e-05	0.022
DT vs. S	Metabolism| Energy Metabolism| Photosynthesis proteins	0.00395924	0.00405438	2.73417e-05	2.57213e-05	0.022
DT vs. S	Metabolism| Energy Metabolism| Sulfur metabolism	0.00340849	0.00313467	4.55929e-05	5.23091e-05	< 0.001
DT vs. S	Metabolism| Enzyme Families| Protein kinases	0.00236093	0.00265911	4.00062e-05	7.05785e-05	< 0.001
DT vs. S	Metabolism| Glycan Biosynthesis and Metabolism| Glycosyltransferases	0.00432052	0.00454966	3.25118e-05	6.04603e-05	< 0.001
DT vs. S	Metabolism| Glycan Biosynthesis and Metabolism| Lipopolysaccharide biosynthesis	0.00564358	0.00451262	0.000174801	0.000212525	< 0.001
DT vs. S	Metabolism| Glycan Biosynthesis and Metabolism| Lipopolysaccharide biosynthesis proteins	0.00693357	0.00578176	0.000168285	0.0001941	< 0.001
DT vs. S	Metabolism| Glycan Biosynthesis and Metabolism| Peptidoglycan biosynthesis	0.0093772	0.0100054	4.70365e-05	8.47874e-05	< 0.001
DT vs. S	Metabolism| Lipid Metabolism| Biosynthesis of unsaturated fatty acids	0.00143788	0.00126109	2.32536e-05	2.86478e-05	< 0.001
DT vs. S	Metabolism| Lipid Metabolism| Fatty acid metabolism	0.00300493	0.0026779	7.52243e-05	6.84281e-05	< 0.001
DT vs. S	Metabolism| Lipid Metabolism| Glycerolipid metabolism	0.00315754	0.0034758	4.45657e-05	4.37997e-05	0.005
DT vs. S	Metabolism| Lipid Metabolism| Glycerophospholipid metabolism	0.00627266	0.00604603	3.78927e-05	5.43149e-05	< 0.001
DT vs. S	Metabolism| Lipid Metabolism| Lipid biosynthesis proteins	0.00753925	0.00716448	9.3455e-05	9.99578e-05	0.005
DT vs. S	Metabolism| Metabolism of Cofactors and Vitamins| Biotin metabolism	0.00205116	0.00171222	4.66699e-05	6.95611e-05	< 0.001
DT vs. S	Metabolism| Metabolism of Cofactors and Vitamins| Folate biosynthesis	0.00511448	0.00528715	2.6261e-05	3.87668e-05	0.008
DT vs. S	Metabolism| Metabolism of Cofactors and Vitamins| Nicotinate and nicotinamide metabolism	0.00496167	0.00467512	3.23531e-05	5.56957e-05	0.003
DT vs. S	Metabolism| Metabolism of Cofactors and Vitamins| Porphyrin and chlorophyll metabolism	0.00851719	0.00680085	0.00018063	0.000219654	< 0.001
DT vs. S	Metabolism| Metabolism of Cofactors and Vitamins| Riboflavin metabolism	0.00305754	0.00282032	3.34302e-05	4.31371e-05	< 0.001
DT vs. S	Metabolism| Metabolism of Cofactors and Vitamins| Thiamine metabolism	0.004419	0.00473061	3.80317e-05	3.03244e-05	< 0.001
DT vs. S	Metabolism| Metabolism of Cofactors and Vitamins| Ubiquinone and other terpenoid-quinone biosynthesis	0.00350774	0.00305898	6.65507e-05	8.63698e-05	< 0.001
DT vs. S	Metabolism| Metabolism of Other Amino Acids| beta-Alanine metabolism	0.0020493	0.00171755	6.30639e-05	6.01263e-05	< 0.001
DT vs. S	Metabolism| Metabolism of Other Amino Acids| D-Alanine metabolism	0.00130801	0.00145862	1.93964e-05	2.48342e-05	< 0.001
DT vs. S	Metabolism| Nucleotide Metabolism| Purine metabolism	0.025002	0.0257622	0.000159828	0.000173866	< 0.001
DT vs. S	Metabolism| Nucleotide Metabolism| Pyrimidine metabolism	0.019861	0.0206921	0.000136142	0.000150566	< 0.001
DT vs. S	Metabolism| Xenobiotics Biodegradation and Metabolism| Drug metabolism - other enzymes	0.00268868	0.00293144	7.44802e-05	6.48796e-05	0.013
DT vs. S	Metabolism| Xenobiotics Biodegradation and Metabolism| Toluene degradation	0.00171428	0.00150644	4.08338e-05	4.27445e-05	< 0.001
DT vs. S	Organismal Systems| Endocrine System| PPAR signaling pathway	0.00114353	0.000977815	2.72785e-05	2.09385e-05	< 0.001
DT vs. S	Organismal Systems| Environmental Adaptation| Plant-pathogen interaction	0.00110815	0.0010141	1.51907e-05	1.48416e-05	< 0.001
DT vs. S	Unclassified| Cellular Processes and Signaling| Cell division	0.00114853	0.000979297	4.36752e-05	4.28112e-05	0.013
DT vs. S	Unclassified| Cellular Processes and Signaling| Cell motility and secretion	0.00219824	0.00183223	3.2925e-05	4.71111e-05	< 0.001
DT vs. S	Unclassified| Cellular Processes and Signaling| Membrane and intracellular structural molecules	0.00771556	0.00704801	0.000184032	0.000150827	0.001
DT vs. S	Unclassified| Cellular Processes and Signaling| Other transporters	0.00268328	0.00239844	4.05642e-05	5.27082e-05	< 0.001
DT vs. S	Unclassified| Cellular Processes and Signaling| Pores ion channels	0.00669803	0.00595702	0.000260951	0.000225682	0.034
DT vs. S	Unclassified| Cellular Processes and Signaling| Signal transduction mechanisms	0.00389991	0.00418582	8.78326e-05	5.21896e-05	0.008
DT vs. S	Unclassified| Genetic Information Processing| Protein folding and associated processing	0.00807883	0.00771184	5.07643e-05	5.30235e-05	< 0.001
DT vs. S	Unclassified| Genetic Information Processing| Restriction enzyme	0.00164052	0.00150696	3.82101e-05	3.4665e-05	0.022
DT vs. S	Unclassified| Metabolism| Energy metabolism	0.0087441	0.00785339	0.000111693	0.000160258	< 0.001
DT vs. S	Unclassified| Metabolism| Metabolism of cofactors and vitamins	0.00146336	0.0013571	2.95148e-05	2.03276e-05	0.008
DT vs. S	Unclassified| Metabolism| Others	0.00844164	0.00902851	0.000120456	0.00016633	0.001
DT vs. S	Unclassified| Poorly Characterized| General function prediction only	0.0350412	0.0359306	0.000151398	0.000151301	0.002
